# Supplementary material for: Investigating Peripheral SIAH3 DNA Methylation in Adult Mental Disorders in Relation to Adverse Childhood Experiences
Source: Biomolecules. 2026 Jun 23;16(7):934. doi: 10.3390/biom16070934 (PMC13407081; doi:10.3390/biom16070934)
Supplement: Supplementary file 1 [file biomolecules-16-00934-s001.zip]

Archive with 2 entries (2 files):
- biomolecules-4344100_Supplement_Text_and_Figure.pdf
- biomolecules-4344100_Supplement_Tables.xlsx
