# Supplementary material for: Investigating Peripheral SIAH3 DNA Methylation in Adult Mental Disorders in Relation to Adverse Childhood Experiences
Source: Biomolecules. 2026 Jun 23;16(7):934. doi: 10.3390/biom16070934 (PMC13407081; doi:10.3390/biom16070934)
Supplement: Supplementary file 1 [file biomolecules-16-00934-s001.zip › biomolecules-4344100_Supplement_Tables.xlsx]

## Sheet: Table S1
Table S1: Raw data.
ID	blood_CpG1	blood_CpG2	blood_CpG3	blood_CpGmean	saliva_CpG1	saliva_CpG2	saliva_CpG3	saliva_CpGmean	Age	Sex	CTQ	Group	ELA	emo_abuse	emo_neglect	phys_abuse	phys_neglect	sex_abuse	Smoking	BSL23	BDI	GSI	PST	PSDI	Cohort	Disorder	LSAS_total	storage_dur_d	dur_extr_to_anal	storage_dur_sal_d	dur_extr_to_anal_saliva
1	9.345	8.735	7.98	8.69	14.145	12.23	11.52	12.63	27	female	81	BPD	high	24	21	14	12	10	yes	0.85		1.48	73	1.82	BPD	aMD		22	4115	479	3664
2	35.75	38.165	32.71	35.54	42.645	41.985	39.115	41.25	35	female	118	BPD	high	23	24	25	21	25	no	3.83		3.45	85	3.61	BPD	aMD		207	3670	214	3657
3	12.655	10.935	9.605	11.07	32.45	27.555	28.03	29.35	48	male	52	BPD	high	18	13	8	8	5	yes	2.34783		1.72	72	2.125	BPD	aMD		16	3625	22	3614
4	58.935	59.75	55.11	57.93	67.25	62.235	61.54	63.68	25	male	78	BPD	high	21	25	16	11	5	yes	1		1.32	57	2.09	BPD	aMD		379	3675	390	3662
5	11.405	11.105	9.72	10.74	24.645	20.91	20.125	21.89	28	female	46	BPD	high	10	8	10	5	13	yes	1.87		1.89	67	2.54	BPD	aMD		9	3667	23	3654
6	30.98	31.165	28.83	30.32	38.145	35.325	33.555	35.68	21	female	68	BPD	high	21	20	7	15	5	no	3.13		2.61	78	3.01	BPD	aMD		42	3668	48	3654
7	32.125	35.295	30.71	32.71	62.415	62.98	59.53	61.64	25	female	115	BPD	high	25	22	20	23	25	yes	3.52		2.91	83	3.12	BPD	aMD		56	4132	524	3664
8	31.885	34.375	30.5	32.25	34.88	34.03	30.685	33.2	18	female	43	BPD	high	15	8	6	5	9	no	1.7		1.96	57	3.05	BPD	aMD		380	3675	389	3663
9	36.3	38.17	33.95	36.14	49.92	44.875	44.155	46.32	26	female	29	BPD	high	4	3	5	4	13	yes	3.61		2.27	65	3	BPD	aMD		37	3667	55	3654
10	44.875	40.425	39.145	41.48	38.705	36.655	35.62	36.99	19	female	59	BPD	high	12	9	15	5	18	yes	3.22		2.73	75	3.2	BPD	aMD		266	3674	267	3660
11	9.24	9.28	8.28	8.93	13.475	11.405	12.56	12.48	40	female	74	BPD	high	21	13	18	11	11	yes	2.57		2.2	67	2.96	BPD	aMD		17	3625	19	3614
12	35.52	37.66	34.415	35.87	40	38.475	36.35	38.28	47	female	73	BPD	high	15	21	10	14	13	no	1.91		2.2	84	2.36	BPD	aMD		57	3668	62	3654
13	28.335	29.01	25.71	27.69	35.525	35.245	31.95	34.24	29	female	50	BPD	high	15	14	5	7	9	no	2.43		1.86	67	2.49	BPD	aMD		427	3677	432	3663
14	36.535	38.085	38.06	37.56	36.635	34.18	35.45	35.42	47	male	43	BPD	high	10	6	14	6	7	no	2.17		1.9	68	2.49	BPD	aMD		57	3668	73	3654
15	34.045	33.52	32.2	33.26	41.325	40.455	34.935	38.91	19	female	41	BPD	high	8	17	5	6	5	no	2.13		1.54	60	2.32	BPD	aMD		256	3670	267	3660
16	18.445	17.68	16.695	17.61	40.47	34.915	36.01	37.13	36	female	115	BPD	high	24	25	22	23	21	yes	3.28261		3.41	87	3.529	BPD	aMD		266	3670	266	3660
17	63.1	66.595	63.61	64.44	63.52	65.225	60.02	62.92	28	female	74	BPD	high	15	21	7	13	18	yes	2.91		2.42	77	2.79	BPD	aMD		62	4132	530	3664
18	11.865	12.31	9.74	11.31	25.235	20.87	21.565	22.56	26	female	100	BPD	high	23	23	17	16	21	yes	3.65		3.25	85	3.4	BPD	aMD		7	3620	35	3576
19	33.965	40.22	32.315	35.5	40.605	41.92	39.17	40.57	28	female	51	BPD	high	7	14	7	7	16	yes	2		1.22	61	1.7	BPD	aMD		332	3674	337	3660
20					33.58	36.675	37.435	35.9	27	female	99	BPD	high	22	19	20	13	25	no	2.78		1.97	66	2.68	BPD	aMD		139	3669	147	3657
21	59.04	60.1	56.69	58.61	71.03	64.995	62.445	66.16	45	female	57	BPD	high	17	19	5	11	5	no	2.48		2.47	81	2.74	BPD	aMD		204	3670	214	3657
22	11.67	10.79	9.61	10.69	33.14	25.915	27.285	28.78	48	female	59	BPD	high	17	23	5	9	5	no	2.57		2.43	65	3.37	BPD	aMD		7	3562	257	3312
23	10.43	10.485	8.79	9.9	38.76	39.98	37.46	38.73	21	female	38	BPD	high	14	8	6	5	5	no	3.39		1.89	63	2.7	BPD	aMD		17	3625	11	3614
24	11.57	10.845	9.855	10.76	13.195	11.015	10.765	11.66	26	female	67	BPD	high	20	19	11	12	5	no	2.17		1.77	65	2.45	BPD	aMD		427	3677	431	3663
25	34.265	34.675	31.875	33.61	34.855	35.215	32.945	34.34	45	female	49	BPD	high	15	18	5	10	1	no	2.74		1.93	63	2.76	BPD	aMD		120	3669	135	3655
26	51.185	53.13	46.84	50.39	22.91	19.715	20.31	20.98	31	female	54	BPD	high	19	12	9	9	5	yes	1.3		1.55	59	2.34	BPD	aMD		120	3669	139	3655
27	65.095	68.5	63.505	65.7	68.57	68.69	64.895	67.39	34	female	57	BPD	high	18	18	5	11	5	yes	2.87		2.97	83	3.22	BPD	aMD		365	3675	371	3662
28	10.915	10.99	10.86	10.92	50.92	43.58	43.555	46.02	26	female	56	BPD	high	6	18	13	9	10	no	2.74		2.19	70	2.81	BPD	aMD		63	4115	507	3664
29	41.96	43.04	42.31	42.44	51.485	47.26	45.195	47.98	34	male	86	BPD	high	21	17	20	16	12	yes	3.57		3.01	89	3.04	BPD	aMD		31	3625	7	3643
30	10.55	9.635	8.155	9.45	12.225	9.725	9.155	10.37	36	female	45	BPD	high	13	13	6	6	7	yes	2.3		2.12	70	2.73	BPD	aMD		418	3677	425	3663
31	11.8	10.73	9.21	10.58	33.98	30.15	29.63	31.25	22	male	40	BPD	low	11	9	8	7	5	yes	1.17		1.74	68	2.31	BPD	aMD		16	3625	18	3614
32	53.19	55.635	52.505	53.78	62.295	59.965	59.39	60.55	41	female	58	BPD	high	25	17	5	6	5	no	2.3		1.82	60	2.73	BPD	aMD		65	3668	75	3655
33	38.065	40.44	35.53	38.01	40.66	40.195	38.01	39.62	35	female	62	BPD	high	15	17	10	10	10	yes	2.57		2.69	89	2.72	BPD	aMD		419	3675	425	3663
34	11.22	9.735	8.31	9.76	17.845	16.435	14.275	16.19	28	male	62	BPD	high	17	20	11	9	5	no	1.13		2.06	63	2.94	BPD	aMD		339	3674	339	3662
35	30.87	32.295	29.51	30.89	36.665	35.06	33.215	34.98	35	female	70	BPD	high	20	14	15	9	12	yes	2.78		2.06	67	2.64	BPD	aMD		49	4132	509	3664
36	33.145	32.08	30.95	32.06	46.665	42.01	38.385	42.35	26	female	34	BPD	low	11	8	5	5	5	no	2.13		1.56	59	2.37	BPD	aMD		238	3670	256	3657
37	55.07	59.52	57.2	57.26	63.06	58.305	54.965	58.78	39	female	54	BPD	high	18	9	8	8	11	yes	2.26		1.57	64	2.2	BPD	aMD		9	3667	21	3654
38									22	female	98	BPD	high	24	22	13	14	25	yes	3.17		2.02	66	2.76	BPD	aMD		66	4115	507	3664
39	38	39.455	36.945	38.13	42.795	41.07	39.675	41.18	29	male	88	BPD	high	15	25	13	20	15	yes	3.04		2.38	80	2.68	BPD	aMD		378	3675	390	3662
40	7.345	6.85	5.565	6.59	16.07	13.28	12.915	14.09	23	female	64	BPD	high	18	17	5	11	13	yes	1.74		1.26	62	1.83	BPD	aMD		22	4115	479	3664
41	55.425	59.105	49.96	54.83					22	female	28	HC	low	7	5	5	6	5	no		0	0.122222	11	1	MDD	HC		6	3071
42	10.475	10.47	9.745	10.23					29	male	30	HC	low	5	5	5	6	9	yes		2	0.0888889	8	1	MDD	HC		6	3071
43	12.87	13.84	10.595	12.435					28	male	50	HC	high	11	5	5	18	11	no		2	0.233333	19	1.10526	MDD	HC		6	3071
44	11.905	13.465	12.495	12.6217					20	female	27	HC	low	6	5	5	6	5	no		3	0.0888889	8	1	MDD	HC		6	3071
45	14.545	12.105	11.715	12.7883					58	female	59	HC	high	13	9	9	15	13	yes		9	0.811111	48	1.52083	MDD	HC		6	3071
46	32.425	33.625	30.515	32.1883					22	male	32	HC	low	10	6	5	6	5	no		1	0.444444	29	1.37931	MDD	HC		6	3071
47	66.955	68.37	62.865	66.0633					20	male	27	HC	low	7	5	5	5	5	no		0	0.104651	8	1.125	MDD	HC		6	3071
48	45.48	48.345	43.39	45.7383					19	female	31	HC	low	6	5	5	7	8	no		0	0.146067	12	1.08333	MDD	HC		6	3071
49	36.74	39.365	36.145	37.4167					28	female	64	HC	high	20	15	5	16	8	no		8	0.482759	27	1.55556	MDD	HC		6	3070
50	34.27	37.04	33.455	34.9217					24	female	30	HC	low	7	5	7	6	5	no		2	0.488889	30	1.46667	MDD	HC		6	3070
51	35.79	35.475	32.885	34.7167					23	male	42	HC	low	10	5	5	16	6	no		5	0.255556	16	1.4375	MDD	HC		6	3070
52	9.355	8.63	7.6	8.52833					26	female	53	HC	high	14	6	11	16	6	no		2	0.573034	37	1.37838	MDD	HC		6	3070
53	16.35	16.615	14.39	15.785					29	male	28	HC	low	5	5	5	8	5	yes		0	0.188889	16	1.0625	MDD	HC		6	3070
54	10.365	10.36	8.665	9.79667					30	male	34	HC	low	8	5	5	11	5	no		10	0.755556	39	1.74359	MDD	HC		5	3070
55	12.925	12.33	10.25	11.835					26	female	25	HC	low	5	5	5	5	5	no		1	0.133333	12	1	MDD	HC		5	3070
56	38.77	40.19	38.17	39.0433					25	male	28	HC	low	8	5	5	5	5	no		4	0.577778	35	1.48571	MDD	HC		6	3069
57	13.895	13.805	14.165	13.955					27	male	29	HC	low	5	5	5	5	9	no		4	0.222222	11	1.81818	MDD	HC		6	3069
58	13.135	11.5	9.88	11.505					23	female	33	HC	low	6	7	5	10	5	yes		0	0.322222	22	1.31818	MDD	HC		6	3069
59	36.87	39.04	34.475	36.795					21	female	25	HC	low	5	5	5	5	5	no		0	0.233333	16	1.3125	MDD	HC		6	3069
60	10.855	9.735	8.615	9.735					18	female	40	HC	low	12	5	5	13	5	yes		29	1.97778	70	2.54286	MDD	HC		6	3069
61	64.075	65.65	62.515	64.08					20	female	27	HC	low	7	5	5	5	5	no		4	0.188889	14	1.21429	MDD	HC		7	3065
62	16.79	19.29	13.55	16.5433					28	male	27	HC	low	5	5	5	7	5	no		1	0.0333333	3	1	MDD	HC		7	3065
63	60.34	62.77	57.13	60.08					26	female	41	HC	high	15	5	5	6	10	yes		2	0.111111	9	1.11111	MDD	HC		7	3065
64	10.175	9.655	8.61	9.48					37	female	48	HC	high	16	5	5	15	7	no		11	0.288889	25	1.04	MDD	HC		7	3065
65	60.655	63.995	60.74	61.7967					50	female	30	HC	low	6	5	5	9	5	no		0	0.1	9	1	MDD	HC		7	3065
66	12.775	12.095	10.355	11.7417					31	female	32	HC	low	6	5	5	7	9	no		0	0.2	14	1.28571	MDD	HC		7	3065
67	22.07	21.285	16.985	20.1133					27	female	54	HC	high	8	5	5	23	13	no		1	0.191011	15	1.13333	MDD	HC		6	3065
68	43.48	46.025	41.835	43.78					27	male	25	HC	low	5	5	5	5	5	no		1	0.0333333	3	1	MDD	HC		7	3064
69	36.86	39.84	36.085	37.595					21	female	29	HC	low	5	5	5	5	9	no		1	0.0666667	6	1	MDD	HC		5	3064
70	73.915	77.86	70.55	74.1083					30	female	48	HC	high	16	6	5	13	8	no		3	0.344444	17	1.82353	MDD	HC		5	3064
71	14.74	14.895	12.125	13.92					23	female	53	HC	high	18	5	5	19	6	no		7	0.376471	21	1.52381	MDD	HC		5	3064
72	15.42	15.125	12.955	14.5					23	male	39	HC	low	13	6	5	8	7	no		1	0.411111	25	1.48	MDD	HC		5	3064
73	35.285	36.245	32.23	34.5867					22	female	54	HC	high	14	6	5	19	10	no			0	0	0	MDD	HC		5	3064
74	14.045	13.825	11.41	13.0933					27	female	25	HC	low	5	5	5	5	5	yes		1	0.111111	9	1.11111	MDD	HC		92	2977
75	18.815	18.57	17.945	18.4433					22	female	26	HC	low	6	5	5	5	5	no		5		13	0	MDD	HC		92	2977
76	19.125	18.215	16.435	17.925					56	male	36	HC	low	10	6	5	10	5	no		1	0.0777778	7	1	MDD	HC		92	2977
77	11.015	10.89	9.58	10.495					22	female	38	HC	high	6	5	8	9	10	no		8	0.764045	50	1.36	MDD	HC		87	2977
78	10.975	11.01	9.455	10.48					23	male	49	HC	high	11	5	5	18	10	no		3	0.133333	11	1.09091	MDD	HC		87	2977
79	12.745	12.86	10.66	12.0883					65	female	32	HC	low	7	5	5	10	5	no		1	0.0666667	6	1	MDD	HC		87	2977
80	16.055	17.795	17.78	17.21					48	male	63	HC	high	21	5	5	21	11	no		2	0.144444	13	1	MDD	HC		87	2977
81	39.19	42.015	38.455	39.8867					24	female	30	HC	low	5	5	5	6	9	no		0	0.111111	10	1	MDD	HC		81	2977
82	60.49	62.17	59.635	60.765					55	female	44	HC	high	5	5	15	9	10	no		2	0.0666667	6	1	MDD	HC		81	2977
83	10.715	10.71	8.755	10.06					23	female	51	HC	high	14	6	8	16	7	no		12	0.488889	36	1.22222	MDD	HC		81	2977
84	64.405	67.755	63.455	65.205					52	female	49	HC	low	15	8	5	14	7	no		0	0	0	0	MDD	HC
85	34.03	35.705	32.325	34.02					21	female	58	HC	high	15	7	5	20	11	no		3	0.577778	30	1.73333	MDD	HC
86	12.435	12.175	9.45	11.3533					19	female	67	HC	high	25	10	10	12	10	no		34	1.6	58	2.48276	MDD	HC
87	29.965	30.385	27.695	29.3483					24	male	47	HC	high	10	5	8	17	7	no		0	0.222222	19	1.05263	MDD	HC
88	12.76	12.375	12.33	12.4883					40	female	48	HC	high	8	5	25	5	5	no		8	0.555556	33	1.51515	MDD	HC
89	13.11	11.41	10.435	11.6517					24	female	61	HC	high	13	10	5	24	9	no		5	0.388889	29	1.2069	MDD	HC
90	11.335	10.68	8.84	10.285					25	female	51	HC	high	22	6	6	9	8	no		0	0.533333	35	1.37143	MDD	HC
91	12.755	12.58	10.59	11.975					31	female	56	HC	high	18	5	5	17	11	yes		21	1.04444	49	1.91837	MDD	HC
92	36.435	35.805	32.28	34.84					32	female	42	HC	low	14	6	5	11	6	no		14	0.944444	52	1.63462	MDD	HC
93	34.425	36.05	32.19	34.2217					24	female	77	HC	high	25	17	7	19	9	yes		9	0.633333	41	1.39024	MDD	HC
94	65.225	67.975	64.5	65.9					55	female	28	HC	low	5	5	5	7	6	no		0	0	0	0	MDD	HC		24	2691
95	18.4	18.81	15.795	17.6683					42	female	48	HC	high	9	6	5	21	7	no		0	0.0333333	3	1	MDD	HC		23	2691
96	67.295	66.04	65.09	66.1417					53	female	27	HC	low	5	5	5	7	5	no		1	0.1	9	1	MDD	HC		22	2691
97	40.455	44.225	40.48	41.72					46	female	59	HC	high	17	5	5	18	14	no		14	0.122222	10	1.1	MDD	HC		31	2676
98	11.925	11.875	10.565	11.455					55	female	29	HC	low	7	5	5	7	5	yes		15	0.577778	39	1.33333	MDD	HC		28	2676
99	18.37	20.145	16.755	18.4233					50	male	28	HC	low	7	5	5	6	5	no		0	0.0444444	4	1	MDD	HC		25	2676
100	17.03	16.55	13.605	15.7283					49	male	32	HC	low	6	5	5	11	5	yes		3	0.166667	13	1.15385	MDD	HC		14	2676
101	31.605	33.365	29.905	31.625					25	female	80	HC	high	16	7	18	25	14	no		3	0.0444444	4	1	MDD	HC		2	2676
102	9.905	9.57	9.39	9.62167					23	female	32	HC	low	12	5	5	5	5	no		2	0.122222	10	1.1	MDD	HC		2	2676
103	62.86	64.975	62.535	63.4567					28	male	36	MDD	low	8	5	5	13	5	yes		33	1.44444	81	1.60494	MDD	aMD		12	3218
104	16.78	16.75	13.68	15.7367					61	male	35	MDD	low	9	5	5	7	9	no		35	0.833333	59	1.27119	MDD	aMD		34	3183
105	14.21	13.6	13.05	13.6183					37	female	52	MDD	high	13	7	8	15	9	no		13	0.766667	40	1.725	MDD	aMD		22	3218
106	20.005	19.21	16.71	18.6417					47	male	25	MDD	low	5	5	5	5	5	no		19	0.755556	37	1.83784	MDD	aMD		22	3218
107	74.145	77.7	73.335	75.06					53	male	37	MDD	low	7	8	5	10	7	no		33	2.36667	64	3.32812	MDD	aMD		26	3183
108	10.8	9.93	8.79	9.83833					60	female	47	MDD	high	5	5	5	21	11	no		16	0.788889	53	1.33962	MDD	aMD		26	3183
109	15.325	15.86	13.875	15.02					45	male	32	MDD	low	6	5	5	10	6	yes		20	0.711111	43	1.48837	MDD	aMD		25	3183
110	47.8	49.01	45.93	47.58					36	male	28	MDD	low	5	5	5	8	5	no		0	0	0	0	MDD	aMD		29	3077
111	44.06	44.31	39.37	42.58					45	male	48	MDD	high	15	5	5	16	7	yes		0	0	0	0	MDD	aMD		35	3077
112	61.445	63.575	58.98	61.3333					49	female	26	MDD	low	6	5	5	5	5	no		24	1.31111	75	1.57333	MDD	aMD		27	3139
113	43.665	45.735	42.56	43.9867					45	male	25	MDD	low	5	5	5	5	5	no		18	0.766667	43	1.60465	MDD	aMD		21	3161
114	11.59	11.1	9.84	10.8433					26	male	27	MDD	low	5	5	5	6	6	yes		33	1.64444	75	1.97333	MDD	aMD		14	3139
115	18.665	18.155	15.27	17.3633					60	male	35	MDD	low	7	5	5	10	8	no		46	1.15556	73	1.42466	MDD	aMD		36	3139
116	40.38	42.55	38.91	40.6133					29	male	87	MDD	high	24	12	10	25	16	no		9	0.288889	25	1.04	MDD	aMD		5	3042
117	17.03	14.995	12.74	14.9217					52	male	35	MDD	low	9	5	5	7	9	no		12	0.222222	18	1.11111	MDD	aMD		5	3127
118	21.635	21.2	19.315	20.7167					53	male	26	MDD	low	11	7			8	no		47	3.14444	79	3.58228	MDD	aMD		5	3042
119	62.26	12.565	61.08	45.3017					56	female	63	MDD	high	17	10	7	20	9	no		45	1.5	55	2.45455	MDD	aMD		21	3139
120	11.65	10.185	9.65	10.495					38	female	27	MDD	low	5	7	5	5	5	no		7	0.322222	22	1.31818	MDD	aMD		20	3139
121	12.605	12.27	11.28	12.0517								MDD									7	0.444444	24	1.66667	MDD	aMD
122	15.285	14.36	11.75	13.7983					54	male	36	MDD	low	7	5	5	14	5	yes		19	0.544444	32	1.53125	MDD	aMD		40	3077
123	67.48	69.63	65.24	67.45					41	female	73	MDD	high	25	13	5	23	7	yes		35	0.911111	47	1.74468	MDD	aMD		8	3042
124	13.47	14.375	11.92	13.255					24	female	34	MDD	low	8	5	5	7	9	no		8	0.4	20	1.8	MDD	aMD		7	3014
125	64.935	68.07	62.845	65.2833					26	female	36	MDD	low	8	5	5	11	7	no		17	0.922222	50	1.66	MDD	aMD		22	2721
126	8.595	7.765	7.58	7.98					22	female	27	MDD	low	5	5	5	7	5	no		23	1.17778	51	2.07843	MDD	aMD		15	3014
127	17.27	16.77	13.5	15.8467					49	male	46	MDD	high	10	5	5	18	8	no		6	0.133333	10	1.2	MDD	aMD		13	3014
128	13.37	13.015	12.005	12.7967					32	male	36	MDD	low	5	5	5	12	9	yes		25	1	56	1.60714	MDD	aMD		9	3014
129	12.35	12.885	11.43	12.2217					59	female	97	MDD	high	17	19	17	25	19	no		2	0.0333333	3	1	MDD	aMD		7	3014
130	11.01	9.455	9.2	9.88833					28	female	26	MDD	low	6	5	5	5	5	no		42	1.61111	43	3.37209	MDD	aMD		8	3014
131	15.505	13.91	12.565	13.9933					52	female	42	MDD	low	9	5	5	17	6	no		39	2.14444	73	2.64384	MDD	aMD		7	3014
132	17.185	16.325	13.195	15.5683					55	female	37	MDD	low	5	6	5	12	9	no		37	1.42222	65	1.96923	MDD	aMD		35	2979
133	10.24	9.72	9.36	9.77333					27	male	38	MDD	low	7	6	5	13	7	yes		37	1.33333	64	1.875	MDD	aMD		36	2979
134	11.71	10.56	9.44	10.57					30	female	37	MDD	low	10	5	5	12	5	no		20	0.422222	37	1.02703	MDD	aMD		29	2979
135	14.005	13.11	10.485	12.5333					27	male	28	MDD	low	7	5	5	6	5	no		22	0.944444	50	1.7	MDD	aMD		1	3014
136	16.055	15.285	13.725	15.0217					31	female	49	MDD	high	14	5	5	18	7	no		1	0.0888889	8	1	MDD	aMD		27	2917
137	14.815	15.08	12.825	14.24					58	female	47	MDD	high	11	6	5	18	7	yes		4	0.155556	14	1	MDD	aMD		30	2979
138	64.615	15.08	62.125	47.2733					48	female	53	MDD	high	16	5	5	19	8	no		42	1.34444	64	1.89062	MDD	aMD		30	2979
139	13.765	13.28	11.07	12.705					42	female	64	MDD	high	16	7	7	22	12	no		28	1.32222	58	2.05172	MDD	aMD		28	2979
140	19.285	17.505	16.805	17.865					64	male	31	MDD	low	6	7	5	6	7	no		20	0.566667	41	1.2439	MDD	aMD		27	2979
141	70.87	74.11	70.66	71.88					54	male	49	MDD	high	8	5	9	18	9	no		9	0.188889	14	1.21429	MDD	aMD		13	2950
142	67.55	71.895	67.26	68.9017					42	female	45	MDD	high	8	5	6	18	8	no		20	0.7	40	1.575	MDD	aMD		7	2946
143	59.38	60.66	57.215	59.085					26	female	41	MDD	high	7	5	15	8	6	no		17	0.622222	38	1.47368	MDD	aMD		7	2946
144	38.31	39.335	35.76	37.8017					25	female	99	MDD	high	25	11	21	24	18	no		32	0.911111	46	1.78261	MDD	aMD		5	2945
145	16.71	14.95	14.35	15.3367					33	female	53	MDD	high	14	5	5	18	11	no		13	0.555556	31	1.6129	MDD	aMD		10	2939
146	35.385	35.915	34.18	35.16					30	female	53	MDD	high	17	5	5	18	8	no		10	0.266667	21	1.14286	MDD	aMD		7	2939
147	14.24	12.635	10.575	12.4833					32	female	37	MDD	low	12	5	5	10	5	no		42	1.55556	60	2.33333	MDD	aMD		7	2939
148	39.335	40.8	40.395	40.1767					30	female	48	MDD	high	18	6	5	12	7	no		35	1.5	54	2.5	MDD	aMD		22	2917
149	16.86	17.22	15.135	16.405					26	female	51	MDD	high	20	7	5	11	8	no		33	1.76667	69	2.30435	MDD	aMD		19	2917
150	40.855	41.125	37.62	39.8667					58	female	59	MDD	high	17	7	7	20	8	no		8	0.355556	19	1.68421	MDD	aMD		18	2917
151	13.795	12.255	11.64	12.5633					36	female	42	MDD	low	15	5	5	12	5	no		0	0.155556	9	1.55556	MDD	aMD		13	2916
152	22.14	22.6	19.58	21.44					57	female	71	MDD	high	20	8	18	17	8	no		46	1.02222	42	2.19048	MDD	aMD		22	2875
153	14.135	11.415	12.25	12.6					22	male	42	MDD	low	11	9	5	11	6	yes		54	1.78889	72	2.23611	MDD	aMD		32	2875
154	13.25	13.02	12.155	12.8083					48	female	37	MDD	low	5	5	5	13	9	no		23	1.27778	42	2.7381	MDD	aMD		13	2874
155	68.31	75.4	69.125	70.945					25	male	37	MDD	low	9	5	5	12	6	no		31	1.61111	63	2.30159	MDD	aMD		15	2852
156	14.845	14.7	13.4	14.315					25	female	41	MDD	low	9	5	5	14	8	yes		44	1.58889	66	2.16667	MDD	aMD		21	2833
157	38.285	38.565	35.335	37.395					20	male	54	MDD	high	11	10	5	15	13	no		48	2.48889	70	3.2	MDD	aMD		37	2788
158	9.885	9.54	7.74	9.055					19	female	46	MDD	high	13	5	5	15	8	yes		49	1.73333	78	2	MDD	aMD		17	2768
159	71.98	72.835	68.54	71.1183								MDD									0	0	0	0	MDD	aMD		9	2768
160	39.075	38.985	35.47	37.8433					27	female	52	MDD	high	11	10	5	17	9	no		0	0	0	0	MDD	aMD		43	2721
161	16.655	16.125	14.055	15.6117					45	female	60	MDD	high	7	8	5	24	16	yes		0	0	0	0	MDD	aMD		34	2721
162	11.835	10.285	9.86	10.66					57	female	28	MDD	low	7	5	5	6	5	no		35	1.17778	49	2.16327	MDD	aMD		21	2721
163	39.15	41.81	37.845	39.6017					23	male	49	MDD	high	16	5	5	17	6	no		20	1.1	57	1.73684	MDD	aMD		34	2671
164	15.505	15.79	12.95	14.7483					40	female	72	MDD	high	23	17	11	10	11	yes		34	1.11111	48	2.08333	MDD	aMD		29	2721
165	65.0519		69.4609	67.2564					21	male	29	HC	low	5	5	5	5	9	yes		1				SAD	HC	4	27	831
166	48.588		54.8185	51.7032					28	female	35	HC	low	5	5	5	11	9	no		2				SAD	HC	19	21	831
167	8.87546		13.9947	11.4351					27	male	25	HC	low	5	5	5	5	5	no		3				SAD	HC	8	18	831
168	59.7728		64.4208	62.0968					21	male	25	HC	low	5	5	5	5	5	no		0				SAD	HC	2	13	831
169	75.0088		76.9905	75.9997					30	male	38	HC	low	9	5	5	13	6	no		8				SAD	HC	28	13	831
170	45.4306		49.9175	47.6741					20	male	29	HC	low	5	5	5	5	9	no		3				SAD	HC	10	12	831
171	55.1947		57.3096	56.2522					26	female	40	HC	low	10	8	5	12	5	yes		9				SAD	HC	7	5	822
172	48.7754		57.5289	53.1521					20	male	26	HC	low	5	5	5	5	6	no		0				SAD	HC	8	35	787
173	58.7838		63.2346	61.0092					30	male	25	HC	low	5	5	5	5	5	no		0				SAD	HC	12	40	782
174	64.5885		64.3766	64.4825					29	female	26	HC	low	5	5	5	6	5	no		1				SAD	HC	4	35	782
175	49.0077		52.7826	50.8951					32	male	78	SAD	high	19	10	19	17	13	no		8				SAD	aMD	60	34	782
176	70.4624		74.6606	72.5615					20	male	26	SAD	low	5	5	5	5	6	no		14				SAD	aMD	98	3	779
177	7.02137		8.83464	7.92801					29	male	64	HC	high	22	15	5	15	7	no		5				SAD	HC	46	2	779
178	32.1526		38.5975	35.375					37	male	42	HC	high	13	5	5	13	6	no		2				SAD	HC	37	2	779
179	0.000974002		9.60458	4.80278					23	female	52	HC	high	9	6	5	19	13	yes		2				SAD	HC	17	21	758
180	41.1643		46.1694	43.6669					29	female	73	SAD	high	18	9	5	25	16	no		27				SAD	aMD	104	14	758
181	16.5878		24.12	20.3539					27	male	68	SAD	high	23	8	5	20	12	yes		11				SAD	aMD	93	13	758
182	41.4777		47.0731	44.2754					48	female	62	HC	high	20	5	5	21	11	no		5				SAD	HC	22	10	758
183	52.7014		56.7384	54.7199					22	male	30	SAD	low	6	5	5	8	6	no		5				SAD	aMD	102	6	758
184	46.1659		51.3225	48.7442					32	male	40	SAD	high	11	6	8	9	6	no		12				SAD	aMD	50	7	758
185	50.0931		51.0686	50.5808					21	female	39	SAD	low	11	5	7	10	6	no		20				SAD	aMD	87	7	758
186	79.2217		80.0126	79.6171					19	female	44	SAD	high	9	6	5	11	13	yes		16				SAD	aMD	83	7	753
187	87.3775		86.6153	86.9964					27	female	34	HC	low	7	5	5	8	9	yes		15				SAD	HC	12	9	744
188	24.142		28.1794	26.1607					22	male	28	SAD	low	5	5	5	7	6	no		25				SAD	aMD	81	10	744
189	72.9499		71.1817	72.0658					23	male	35	SAD	low	7	5	5	12	6	yes		12				SAD	aMD	73	10	744
190	5.96861		10.2053	8.08697					19	male	47	SAD	high	9	5	6	18	9	yes		2				SAD	aMD	37	28	683
191	83.498		83.2279	83.3629					21	male	25	HC	low	5	5	5	5	5	no		0				SAD	HC	18	7	682
192	41.6349		45.3143	43.4746					32	female	63	SAD	high	17	6	5	21	14	no		19				SAD	aMD	113	7	682
193	12.5732		15.4088	13.991					20	male	95	SAD	high	21	11	23	23	17	no		15				SAD	aMD	80	20	662
194	35.8978		43.2083	39.553					25	male	28	SAD	low	8	5	5	5	5	no		14				SAD	aMD	125	20	662
195	58.6365		60.7743	59.7054					30	male	27	HC	low	7	5	5	5	5	no		0				SAD	HC	9	18	662
196	44.867		49.1049	46.986					29	female	31	HC	low	7	5	5	9	5	no		1				SAD	HC	9	14	662
197	44.9066		47.2512	46.0789					21	female	64	SAD	high	18	13	5	17	11	no		27				SAD	aMD	120	13	662
198	62.8526		65.5131	64.1829					28	male	60	SAD	high	14	7	7	23	9	no		24				SAD	aMD	71	12	662
199	82.7885		84.3964	83.5924					22	female	25	HC	low	5	5	5	5	5	no		0				SAD	HC	1	7	662
200	72.1387		74.3323	73.2355					28	male	67	SAD	high	12	9	19	17	10	yes		23				SAD	aMD	90	5	662
201	5.24096		8.08538	6.66317					20	male	39	SAD	high	13	7	5	8	6	yes		15				SAD	aMD	69	22	641
202	24.2231		29.658	26.9405					25	male	51	HC	high	17	5	9	12	8	no		1				SAD	HC	10	22	641
203	61.4921		60.3468	60.9194					31	female	27	HC	low	5	5	5	7	5	no		1				SAD	HC	8	19	641
204	64.659		63.557	64.108					24	male	35	SAD	low	8	5	5	11	6	no		15				SAD	aMD	55	19	641
205	19.1003		28.846	23.9732					24	male	25	HC	low	5	5	5	5	5	no		0				SAD	HC	8	36	619
206	49.8758		51.8897	50.8827					32	male	32	HC	low	10	5	5	7	5	yes		3				SAD	HC	3	36	619
207	52.2119		50.3105	51.2612					24	female	26	HC	low	5	5	5	6	5	no		1				SAD	HC	2	34	619
208	61.389		66.1483	63.7686					43	male	43	SAD	high	11	8	9	9	6	no		21				SAD	aMD	123	14	605
209	11.6167		19.0151	15.316					24	female	46	HC	high	12	5	5	15	9	no		6				SAD	HC	1	9	605
210	42.1734		44.1617	43.1676					30	female	43	SAD	low	11	5	5	14	8	no		3				SAD	aMD	83	23	576
211	37.8516		43.7631	40.8073					41	female	66	SAD	high	16	16	5	19	10	no		27				SAD	aMD	91	22	576
212	43.7809		49.3534	46.5671					23	male	57	SAD	high	16	5	5	21	10	no		42				SAD	aMD	34	8	576
213	47.4549		49.7887	48.6218					22	female	35	SAD	low	8	5	5	10	7	no		15				SAD	aMD	30	8	576
214	50.6513		54.4982	52.5748					20	male	28	HC	low	6	5	5	7	5	no		1				SAD	HC	19	6	576
215	51.2205		56.3346	53.7775					24	male	26	HC	low	5	5	5	6	5	yes		0				SAD	HC	6	2	576
216	1.72294		6.514	4.11847					21	male	29	SAD	low	8	5	5	6	5	no		26				SAD	aMD	64	7	569
217	50.1861		55.2428	52.7144					27	male	25	SAD	low	5	5	5	5	5	no		0				SAD	aMD	63
218	61.1881		64.8245	63.0063					21	female	31	HC	low	6	6	5	5	9	no		0				SAD	HC	12	2	569
219	75.022		76.5436	75.7828					24	male	52	SAD	high	11	8	5	20	8	no		10				SAD	aMD	74	6	544
220	48.3858		55.7864	52.0861					37	female	56	SAD	high	12	5	5	22	12	no		4				SAD	aMD	30	6	544
221	60.9452		68.0301	64.4877					20	male	32	SAD	low	7	5	5	9	6	no		11				SAD	aMD	67	5	544
222	9.98717		18.0094	13.9983					20	male	37	SAD	low	8	5	5	12	7	no		22				SAD	aMD	102	15	529
223	87.2839		89.4674	88.3756					29	female	31	HC	low	6	5	5	6	9	no		1				SAD	HC	14	13	528
224	3.3024		9.29403	6.29822					19	male	32	SAD	low	6	5	6	10	5	yes		30				SAD	aMD	39	13	528
225	63.3165		66.7989	65.0576					31	female	31	SAD	low	5	5	5	10	6	no		8				SAD	aMD	46	49	479
226	5.90063		10.5096	8.2051					22	male	46	HC	high	14	5	5	14	8	no		8				SAD	HC	17	36	487
227	27.1907		32.3895	29.7901					45	female	44	SAD	high	10	6	5	18	5	yes		13				SAD	aMD	55	36	487
228	18.5966		31.7279	25.1623					37	male	38	SAD	low	10	5	5	9	9	no		2				SAD	aMD	23	41	479
229	46.9922		50.2873	48.6398					20	male	27	SAD	low	6	5	5	6	5	no		22				SAD	aMD	72	40	479
230	37.8078		47.5075	42.6576					20	male	28	SAD	low	6	5	5	7	5	no		7				SAD	aMD	60	34	479
231	9.80738		14.4796	12.1435					19	male	26	SAD	low	6	5	5	5	5	no		21				SAD	aMD	78	30	479
232	15.7624		16.8416	16.302					50	male	73	HC	high	20	15	5	23	10	no		2				SAD	HC	28	16	422
233	68.4885		66.4548	67.4716					30	female	30	HC	low	6	5	5	9	5	no		0				SAD	HC	10	9	422
234	16.1878		21.2608	18.7243					27	female	33	HC	low	6	5	5	10	7	no		0				SAD	HC	13	9	422
235	15.2277		20.2601	17.7439					38	female	33	SAD	low	5	5	5	11	7	yes		24				SAD	aMD	40	47	374
236	84.5928		84.8314	84.7121					22	female	48	SAD	high	11	8	5	16	8	yes		11				SAD	aMD	16	44	374
237	36.9169		38.331	37.6239					23	male	29	SAD	low	7	5	5	6	6	no		42				SAD	aMD	92	14	354
238	26.8422		32.7832	29.8127					45	male	70	SAD	high	25	5	5	22	13	no		20				SAD	aMD	105	13	178
239	48.0352		51.4327	49.7339					20	female	37	SAD	low	9	6	5	12	5	yes		4				SAD	aMD	44	9	178
240	56.8117		57.5775	57.1946					25	female	39	SAD	low	8	5	5	13	8	no		3				SAD	aMD	33	8	178
241	40.6788		40.758	40.7184					22	male	29	SAD	low	5	5	5	9	5	no		0				SAD	aMD	63	57	123
242	38.0332		45.9498	41.9915					20	male	53	SAD	high	14	5	6	20	8	no		15				SAD	aMD	98	55	123
243	40.5531		47.6547	44.1039					27	male	29	SAD	low	5	5	5	9	5	yes		11				SAD	aMD	33	39	123
244	63.5746		63.2689	63.4217					21	male	41	SAD	low	12	5	5	13	6	no		16				SAD	aMD	61	29	123
245	10.0641		13.0828	11.5735					26	male	55	SAD	high	20	6	5	15	9	yes		9				SAD	aMD	95	19	123
246	16.7123		22.0548	19.3836					30	female	36	SAD	low	5	5	5	12	9	no		0				SAD	aMD	47	15	123
247	9.40288		13.5216	11.4623					19	female	38	SAD	low	9	5	5	13	6	no		11				SAD	aMD	88	16	106
248	48.2347		49.6399	48.9373					22	male	26	SAD	low	5	5	5	6	5	no		1				SAD	aMD	39	16	73
249	13.5681		12.8611	13.2146					24	male	28	HC	low	8	5	5	5	5	no		0				SAD	HC	11	42	374
250	48.1027		51.6639	49.8833					19	male	29	HC	low	6	5	5	7	6	yes		7				SAD	HC	23	29	374
251	69.6462		71.9692	70.8077					33	male	28	HC	low	7	5	5	5	6	yes		0				SAD	HC	0	29	374
252	38.6532		44.9611	41.8072					24	female	41	HC	low	8	5	5	14	9	no		0				SAD	HC	3	20	374
253	75.054		75.6423	75.3481					21	male	27	HC	low	6	5	5	6	5	no		0				SAD	HC	8	14	373
254	36.9049		38.1097	37.5073					23	male	38	HC	high	9	5	8	9	7	no		7				SAD	HC	39	3	373
255	48.8709		48.3567	48.6138					29	male	47	HC	high	12	12	5	10	8	no		0				SAD	HC	2	21	354
256	50.4067		56.1561	53.2814					24	female	42	HC	high	14	5	5	12	6	no		1				SAD	HC	21	21	354
257	33.0287		39.1017	36.0652					22	male	42	HC	high	10	5	5	15	7	no		0				SAD	HC	30	20	354
258	4.53815		7.92554	6.23184					20	male	56	HC	high	17	5	5	15	14	no		17				SAD	HC	54	6	354
259	52.5397		55.11	53.8248					25	male	34	HC	low	8	5	5	8	8	yes		0				SAD	HC	0	38	317
260	68.4394		78.3762	73.4078					24	male	25	HC	low	5	5	5	5	5	no		3				SAD	HC	4	116	232
261	24.0798		29.4515	26.7657					26	female	51	HC	high	13	9	5	15	9	no		0				SAD	HC	18	35	317
262	47.5124		54.388	50.9502					44	female	50	HC	high	12	5	5	20	8	no		0				SAD	HC	17	35	317
263	40.6317		42.0493	41.3405					24	female	40	HC	high	5	5	5	19	6	yes		9				SAD	HC	45	24	317
264	48.4778		52.2986	50.3882					26	male	25	HC	low	5	5	5	5	5	no		0				SAD	HC	7	24	317
265	14.4019		16.0092	15.2055					23	male	33	HC	high	5	5	5	7	11	no		0				SAD	HC	1	21	317
266	10.7833		15.8141	13.2987					20	male	55	HC	high	10	5	5	21	14	yes		10				SAD	HC	55	17	317
267	64.226		69.4696	66.8478					27	male	72	HC	high	19	7	10	23	13	no		12				SAD	HC	58	10	317
268	53.2966		56.4482	54.8724					22	male	25	HC	low	5	5	5	5	5	no		0				SAD	HC	2	36	290
269	68.9333		71.1015	70.0174					25	male	28	HC	low	6	5	5	7	5	no		1				SAD	HC	9	35	290
270	15.095	13.72	13.14	13.99	16.17	15.465	13.9	15.18	40	female	42	HC	high	9	18	5	5	5	no	0		0.02	2	1	BPD	HC		15	3667	33	3649
271	10.89	10.13	8.92	9.98	15.28	12.72	12.39	13.46	18	female	30	HC	low	8	7	5	5	5	no	0.35		0.39	24	1.46	BPD	HC		29	3625	11	3643
272					37.06	37.91	34.21	36.39	22	female	28	HC	low	7	6	5	5	5	no	0.22		0.27	16	1.5	BPD	HC		9	3667	27	3649
273	66.18	68.2	63.54	65.97	60.215	56.26	53.175	56.55	21	female	27	HC	low	6	6	5	5	5	no	0.347826		0.39	23	1.522	BPD	HC		21	3620	5	3636
274	10.75	11	10.41	10.72	19.97	17	16.615	17.86	23	female	29	HC	low	5	5	5	9	5	no	0.0434783		0.1	8	1.125	BPD	HC		8	3667	26	3649
275	10.91	9.31	9.02	9.75	24.72	18.77	20.75	21.41	21	female	30	HC	low	8	7	5	5	5	no	0.17		0.48	31	1.39	BPD	HC		39	3625	17	3647
276	8.97	8.73	7.45	8.38	23.475	21.085	16.91	20.49	24	female	27	HC	low	7	5	5	5	5	no	0		0.02	2	1	BPD	HC
277	10.4	8.77	7.83	9	29.37	26.615	26.355	27.45	23	female	29	HC	low	6	8	5	5	5	no	0.173913		0.155556	13	1.07692	BPD	HC		15	3682	47	3650
278	42.44	43.42	40.18	42.01	51.265	44.94	45.61	47.27	19	female	26	HC	low	5	5	6	5	5	no	0.04		0.07	6	1	BPD	HC		25	3625	7	3643
279	12.945	12.16	10.87	11.99	29.25	25.43	24.605	26.43	29	female	29	HC	low	6	7	5	6	5	no	0.04		0.14	13	1	BPD	HC		22	3683	51	3654
280	12.055	11.615	9.715	11.13	21.825	18.595	17.19	19.2	26	female	46	HC	low	13	8	15	5	5	no	0		0	0	0	BPD	HC		15	3682	47	3650
281	19.27	18.605	15.265	17.71	31.58	26.995	26.745	28.44	21	female	32	HC	low	7	6	5	9	5	no	0.130435		0.27	19	1.263	BPD	HC		25	3625	7	3643
282	11.58	13.53	9.93	11.68	51.37	42.455	43.15	45.66	28	male	27	HC	low	6	6	5	5	5	no	0		0.18	13	1.23	BPD	HC		10	3667	28	3649
283	14.145	13.57	11.61	13.11	68.45	57.985	57.865	61.43	23	female	34	HC	low	10	7	7	5	5	no	0		0.06	4	1.25	BPD	HC		30	3625	9	3646
284	12.115	11.95	9.47	11.18	30.205	25.86	24.43	26.83	22	female	27	HC	low	6	6	5	5	5							BPD	HC		31	3625	10	3646
285	14.715	14.59	13.515	14.27	36.71	33.1	32.495	34.1	48	female	34	HC	low	5	12	5	7	5	no	0.39		0.46	32	1.28	BPD	HC		0	3667	20	3647
286	32.36	34.125	30.355	32.28	80.635	68.77	70.28	73.23	21	female	25	HC	low	5	5	5	5	5	yes	0.04		0.1	8	1.13	BPD	HC		38	3625	16	3647
287	12.015	11.355	9.9	11.09	22.58	19.455	18.26	20.1	36	female	25	HC	low	5	5	5	5	5	no	0.04		0.54	29	1.69	BPD	HC		29	3625	8	3646
288	20.48	18.77	16.31	18.52	20.485	16.845	16.26	17.86	48	female	28	HC	low	5	8	5	5	5	no	0.04		0.16	14	1	BPD	HC		1	3562	7	3556
289	61.83	63.425	60.305	61.85	63.08	62.82	62.13	62.68	48	female	38	HC	high	13	9	6	5	5	no	0.17		0.38	25	1.36	BPD	HC		32	3625	11	3646
290	12.465	11.105	10.285	11.29	18.685	17.82	15.405	17.3	26	female	42	HC	low	9	13	6	9	5	no	0		0.24	17	1.29	BPD	HC		14	3682	46	3650
291					47.48	43.265	41.72	44.16	25	female	40	HC	low	10	14	5	6	5	no	0.35		0.68	42	1.45	BPD	HC		16	3683	49	3650
292	17.345	16.415	15.125	16.3	28.05	24.965	25.03	26.02	21	female	34	HC	low	8	8	6	5	7	no	0.09		0.16	11	1.27	BPD	HC		24	3625	6	3643
293	40.56	41.605	38.235	40.13	59.22	55.16	55.28	56.55	40	male	44	HC	high	13	8	8	6	9	no	0.7		0.68	44	1.39	BPD	HC		26	3620	10	3636
294	16.91	16.9	14.425	16.08	21.905	19.365	18.83	20.03	46	female	58	HC	high	18	16	5	14	5	no	0.09		0.17	15	1	BPD	HC
295	57.455	63.73	56.21	59.13	65.22	62.425	60.29	62.65	24	male	27	HC	low	5	7	5	5	5	no	0.09		0.3	21	1.29	BPD	HC		22	3683	55	3650
296	14.84	13.885	13	13.91	38.5	33.705	33.725	35.31	29	female	29	HC	low	6	8	5	5	5	no	0.04		0.18	15	1.07	BPD	HC
297	7.545	7.25	5.95	6.92	31.485	27.01	26.755	28.42	35	female	48	HC	high	16	14	6	7	5	no	0.7		0.96	44	1.95	BPD	HC		30	3625	9	3646
298	29.485	30.26	26.65	28.8	39.225	33.715	32.97	35.3	26	female	27	HC	low	5	7	5	5	5	no	0.09		0.01	1	1	BPD	HC		42	3625	20	3647
299	34.745	35.85	32.85	34.48	42.49	40.955	37.885	40.44	30	female	32	HC	low	6	8	5	7	6	no	0.0869565		0.29	24	1.083	BPD	HC		24	3625	6	3643
300	7.065	7.235	6.81	7.04	16.825	15.025	15.25	15.7	19	female	30	HC	low	7	8	5	5	5	no	0		0.04	4	1	BPD	HC		21	3683	54	3650
301	10.48	9.63	7.755	9.29	34.245	27.9	29.535	30.56	21	female	33	HC	low	10	8	5	5	5	no	0.09		0.27	18	1.33	BPD	HC		16	3682	48	3650
302	8.23	7.075	6.2	7.17	30.4	24.505	24.435	26.45	18	female	28	HC	low	6	6	6	5	5	no	0.13		0.21	17	1.12	BPD	HC
303	56.195	61.87	56.145	58.07	65.24	63.37	60.905	63.17	28	female	49	HC	high	13	16	5	10	5	yes	0.91		0.48	31	1.39	BPD	HC		20	3683	53	3650
304	36.24	39.005	34.275	36.51	41.135	44.39	40.535	42.02	26	male	37	HC	high	8	8	6	5	10	no	0.83		0.9	40	2.03	BPD	HC		14	3682	46	3650
305	42.155	44.26	37.025	41.15	40.215	41.955	38.18	40.12	37	female	34	HC	low	8	11	5	5	5	no	0		0.02	2	1	BPD	HC		15	3562	21	3556
306	59.335	63.605	58.715	60.55	68.74	70.755	65.035	68.18	50	female	36	HC	low	8	10	5	8	5	no	0		0	0	0	BPD	HC		28	3667	45	3650
307	33.895	34.155	32.06	33.37	42.295	40.945	37.87	40.37	28	male	41	HC	high	7	15	6	8	5	no	0		0.18	13	1.231	BPD	HC
308	14.75	14.525	12.21	13.83	70.37	59.005	61.075	63.48	22	female	36	HC	low	10	10	5	6	5	no	0.304348		0.49	37	1.189	BPD	HC		1	3667	19	3649
309	9.725	9.27	7.94	8.98	20.495	17.875	16.7	18.36	31	female	36	HC	low	7	10	5	9	5	yes	0		0.06	5	1	BPD	HC		15	3620	21	3614
310	65.09	64.05	59.39	62.84	27.35	23.02	22.41	24.26	32	female	29	HC	low	5	8	6	5	5	no	0.09		0.18	15	1.07	BPD	HC		32	3625	11	3646
311	65.58	69.195	63.72	66.17	66.55	67.39	62.83	65.59	30	female	33	HC	low	5	9	5	9	5	no	0		0.07	5	1.2	BPD	HC		35	3625	14	3646
312									40	male	27	HC	low	7	5	5	5	5	no	0.13		0.17	15	1	BPD	HC		46	3562	32	3576
313	11.815	10.44	8.595	10.28	23.055	19.08	19.255	20.46	49	female	27	HC	low	7	5	5	5	5	no	0.0434783		0.0888889	8	1	BPD	HC		14	3682	46	3650
314	12.155	11.525	11.915	11.87	15.89	14.12	12.98	14.33	27	female	32	HC	low	6	9	5	7	5	no	0.17		0.47	35	1.2	BPD	HC		22	3683	55	3650
315	8.105	8.045	7.015	7.72	15.06	12.19	11.725	12.99	25	female	26	HC	low	6	5	5	5	5	no	0.04		0.11	9	1.11	BPD	HC		16	3683	49	3650
316	10.685	10.02	8.73	9.81	22.935	19.675	18.685	20.43	26	female	25	HC	low	5	5	5	5	5	no	0.04		0.11	10	1	BPD	HC		2	3667	20	3649
317	64.095	64.96	61.235	63.43	68.165	65.82	63.645	65.88	25	female	32	HC	low	7	6	5	9	5	no	0.09		0.28	23	1.09	BPD	HC		36	3625	14	3647
318	15.11	14.925	12.63	14.22	34.625	30.91	29.89	31.81	20	female	27	HC	low	5	7	5	5	5	yes	0.0869565		0.34	21	1.476	BPD	HC		24	3625	6	3643
319	10.775	10.205	8.855	9.95	36.005	30.285	30.455	32.25	25	male	43	HC	high	15	12	6	5	5	no	0.26		0.42	32	1.19	BPD	HC		31	3625	10	3646
320	61.785	63.415	60.235	61.81	67.485	64.015	61.63	64.38	21	female	33	HC	low	8	8	5	7	5	no	0.130435		0.26	21	1.095	BPD	HC		22	3625	4	3643
321	33.41	34.875	32.145	33.48	40.225	38.32	36.22	38.26	31	female	30	HC	low	5	8	7	5	5	no	0.22		0.33	24	1.25	BPD	HC		36	3625	14	3647
322	70.51	76.98	68.625	72.04	70.44	70.755	68.335	69.84	28	female	57	HC	high	19	15	11	7	5	no	0.3		0.37	24	1.38	BPD	HC
323	79.1541		77.7362	78.4451					27	female	34	HC	low	6	5	5	12	6							SAD	HC
324	22.9866		27.081	25.0338					41	male	68	SAD	high	23	5	6	19	15							SAD	aMD
325	55.2564		59.8309	57.5436					21	female	32	HC	low	9	5	5	6	6							SAD	HC
326	13.7002		19.4802	16.5902					25	female	39	HC	low	7	5	5	14	8							SAD	HC
327	36.2919		36.278	36.285					19	male	42	HC	high	12	11	5	9	5							SAD	HC
328	34.9362		35.5329	35.2345					23	female	28	HC	low	7	5	5	6	5							SAD	HC
329	55.5299		53.3133	54.4216					22	male	31	HC	low	6	5	5	7	5							SAD	HC
330	74.9312		75.8087	75.3699					20	female	25	HC	low	5	5	5	5	5							SAD	HC
331	53.1293		56.774	54.9516					19	male	45	HC	high	7	5	12	13	8							SAD	HC
332	8.60131		17.2143	12.9078					24	male	27	HC	low	7	5	5	6	5							SAD	HC
333	8.37762		10.5259	9.45175					28	female	42	HC	high	10	5	5	13	10							SAD	HC
334	42.9083		48.3161	45.6122					23	male	27	HC	low	7	5	5	5	5							SAD	HC
335	58.4893		65.0928	61.7911					24	male	29	HC	low	6	5	5	5	5							SAD	HC
336	70.847		74.4748	72.6609					23	male	43	HC	low	12	5	5	13	8							SAD	HC
337	46.9983		54.3137	50.656					28	male	27	HC	low	6	5	5	5	5							SAD	HC
338	22.1784		24.2301	23.2042					27	male	37	HC	low	6	5	6	11	9							SAD	HC
339	58.988		63.0159	61.002					24	female	26	SAD	low	5	5	5	6	5							SAD	aMD
340	58.9397		61.4501	60.1949					23	female	31	HC	low	7	5	5	8	6							SAD	HC
341	69.6069		67.5409	68.5739					25	female	30	HC	low	5	6	5	8	6							SAD	HC
342	75.9427		72.0014	73.9721					20	male	40	SAD	low	11	5	5	11	8							SAD	aMD
343	5.46461		9.12222	7.29341					25	male	28	HC	low	5	5	5	7	5							SAD	HC
344	42.4124		52.8928	47.6526					23	male	28	SAD	low	6	5	6	6	5							SAD	aMD
345	89.8849		87.1291	88.507					34	male	32	SAD	low	7	5	5	9	5							SAD	aMD
346	14.0411		21.6965	17.8688					25	male	31	SAD	low	6	5	5	9	5							SAD	aMD
347	13.0368		17.0642	15.0505					26	male	35	SAD	high	13	6	5	6	5							SAD	aMD
348	39.7824		39.2447	39.5135					24	male	30	SAD	low	7	5	5	8	5							SAD	aMD
349	52.6493		52.377	52.5131					30	female	53	SAD	high	17	8	9	12	7							SAD	aMD
350	46.8957		50.6073	48.7515					25	male	36	SAD	low	10	5	5	10	6							SAD	aMD
351	39.0594		49.6499	44.3547					24	male	38	SAD	low	12	5	5	10	6							SAD	aMD
352	12.4127		16.9872	14.7					19	male	32	SAD	low	6	5	5	8	6							SAD	aMD
353	63.3713		65.4615	64.4164					26	female	40	SAD	low	12	5	5	11	5							SAD	aMD
354	21.1409		25.4534	23.2972					20	male	27	SAD	low	6	5	5	5	5							SAD	aMD
355
356
357
358
359
360
361
362
363
364
365
366
367
368

## Sheet: Table S2
Table S2: Correlation analysis of SIAH3 CpG sites for each clinical subgroup (BPD, MDD, and SAD cohorts).
Cohort	Description	p-value	Bonferroni-adjusted p-value	rho	S
BPD	BPD-blood CpG1-CpG2	<0.0001	<0.0001	0.98	188
BPD	BPD-blood CpG1-CpG3	<0.0001	<0.0001	0.98	156
BPD	BPD-blood CpG2-CpG3	<0.0001	<0.0001	0.98	140
BPD	BPD-saliva CpG1-CpG2	<0.0001	<0.0001	0.98	224
BPD	BPD-saliva CpG1-CpG3	<0.0001	<0.0001	0.97	262
BPD	BPD-saliva CpG2-CpG3	<0.0001	<0.0001	0.98	178
BPD	HC-blood CpG1-CpG2	<0.0001	<0.0001	0.99	192
BPD	HC-blood CpG1-CpG3	<0.0001	<0.0001	0.99	224
BPD	HC-blood CpG2-CpG3	<0.0001	<0.0001	0.99	234
BPD	HC-saliva CpG1-CpG2	<0.0001	<0.0001	0.99	255.51
BPD	HC-saliva CpG1-CpG3	<0.0001	<0.0001	0.99	206
BPD	HC-saliva CpG2-CpG3	<0.0001	<0.0001	0.99	138.5
MDD	MDD-blood CpG1-CpG2	<0.0001	<0.0001	0.92	3014.1
MDD	MDD-blood CpG1-CpG3	<0.0001	<0.0001	0.98	718.51
MDD	MDD-blood CpG2-CpG3	<0.0001	<0.0001	0.92	3040.5
MDD	HC-blood CpG1-CpG2	<0.0001	<0.0001	0.98	608
MDD	HC-blood CpG1-CpG3	<0.0001	<0.0001	0.98	746
MDD	HC-blood CpG2-CpG3	<0.0001	<0.0001	0.99	500
SAD	SAD-blood CpG1-CpG3	<0.0001	<0.0001	0.98	718.51
SAD	HC-blood CpG1-CpG3	<0.0001	<0.0001	0.98	746

## Sheet: Table S3
Table S3: Correlation analysis of SIAH3 CpG sites for the pooled aMD sample.
Description	p-value	Bonferroni-adjusted p-value	rho	S
aMD-blood CpG1-CpG2	<0.0001	<0.0001	0.95	8122.05
aMD-blood CpG1-CpG3	<0.0001	<0.0001	0.97	19980
aMD-blood CpG2-CpG3	<0.0001	<0.0001	0.95	7928.05
HC-blood CpG1-CpG2	<0.0001	<0.0001	0.99	2326
HC-blood CpG1-CpG3	<0.0001	<0.0001	0.97	26070
HC-blood CpG2-CpG3	<0.0001	<0.0001	0.99	2446

## Sheet: Table S4
Table S4: Results of the GLMM with covariate adjustment for the pooled aMD sample (SIAH3 DNAm level ~ diagnosis × ACE + age + sex + smoking status + (1|Cohort), AIC = 2736.5, dispersion estimate = 0.423; R2 = 0.0307; predicted mean DNAm [%] [lower CI, upper CI]: HC low ACE: 34.0 [25.2, 45.9], HC high ACE: 27.5 [19.9, 38.0], aMD low ACE: 27.9 [20.3, 38.4], aMD high ACE: 35.1 [26.0, 47.4]).
Term	Estimate	SE	z-value	p-value
Intercept	3.3825	0.1968	17.19	<0.0001
Diagnosis (aMD)	-0.1967	0.1078	-1.83	0.0679
ELA (yes)	-0.2114	0.1086	-1.95	0.0516
Age	0.0029	0.0038	0.78	0.4373
Sex (male)	0.009	0.0832	0.11	0.9142
Smoking (no)	0.0977	0.0907	1.08	0.2812
Diagnosis*ELA	0.4403	0.1583	2.78	0.0054

## Sheet: Table S5
Table S5: Results of the post hoc tests of the GLMM with covariate adjustment for the pooled aMD sample.
Comparison	Estimate	SE	z-ratio	p-value
HC no - aMD no	0.1967	0.1078	1.8254	0.2613
HC no - HC yes	0.2114	0.1086	1.9466	0.2087
HC no - aMD yes	-0.0323	0.0998	-0.3234	0.9883
aMD no - HC yes	0.0147	0.1245	0.1177	0.9994
aMD no - aMD yes	-0.229	0.117	-1.9566	0.2046
HC yes - aMD yes	-0.2436	0.1159	-2.103	0.1521

## Sheet: Table S6
Table S6: Results of the GLMM without covariate adjustment for the pooled aMD sample (SIAH3 DNAm level ~ diagnosis × ACE + (1|Cohort), AIC = 3033.5, dispersion estimate = 0.419, R2 = 0.0208; predicted mean DNAm [%] [lower CI, upper CI]: HC low ACE: 34.8 [26.3, 46.1], HC high ACE: 28.1 [20.7, 38.2], aMD low ACE:29.7 [22.0, 40.1], aMD high ACE: 35.2 [26.3, 47.0]).
Term	Estimate	SE	z-value	p-value
Intercept	3.549	0.1434	24.75	<0.0001
Diagnosis (aMD)	-0.1583	0.0969	-1.63	0.1021
ELA (yes)	-0.2118	0.1036	-2.04	0.041
Diagnosis*ELA	0.3819	0.1485	2.57	0.0101

## Sheet: Table S7
Table S7: Results of the post hoc tests of the GLMM without covariate adjustment for the pooled aMD sample.
Comparison	Estimate	SE	z-ratio	p-value
HC no - aMD no	0.1583	0.0969	1.6348	0.359
HC no - HC yes	0.2118	0.1036	2.0438	0.172
HC no - aMD yes	-0.0117	0.0913	-0.1285	0.9992
aMD no - HC yes	0.0534	0.1161	0.4602	0.9676
aMD no - aMD yes	-0.1701	0.1078	-1.5785	0.391
HC yes - aMD yes	-0.2235	0.1101	-2.0292	0.1772

## Sheet: Table S8
Table S8: Results of the GLM for diagnosis with covariate adjustment for the BPD (blood) cohort (SIAH3 DNAm level ~ diagnosis + age + sex + smoking status, AIC = 742.7, dispersion estimate = 0.478, R2= 0.0443; predicted mean DNAm [%] [lower CI, upper CI]: HC: 29.0 [21.7, 38.6], BPD: 30.1 [23.1, 39.2]).
Term	Estimate	SE	z-value	p-value
Intercept	3.0252	0.3034	9.97	<0.0001
Diagnosis (BPD)	0.0389	0.1806	0.22	0.8296
Age	0.0119	0.0087	1.36	0.1724
Sex (male)	0.0871	0.2083	0.42	0.6759
Smoking (no)	-0.1188	0.1943	-0.61	0.541

## Sheet: Table S9
Table S9: Results of the GLM for diagnosis without covariate adjustment for the BPD (blood) cohort (SIAH3 DNAm level ~ diagnosis, AIC = 746.1, dispersion estimate = 0.489, R2 = 0.0124; predicted mean DNAm [%] [lower CI, upper CI]: HC: 26.2 [21.6, 31.8], BPD: 30.21 [24.2, 37.7]).
Term	Estimate	SE	z-value	p-value
Intercept	3.2667	0.0988	33.05	<0.0001
Diagnosis (BPD)	0.142	0.1504	0.94	0.3452

## Sheet: Table S10
Table S10: Results of the GLM for ACE with covariate adjustment for the BPD (blood) cohort (SIAH3 DNAm level ~ ACE + age + sex + smoking status, AIC = 741.6, dispersion estimate = 0.472, R2 = 0.0585; predicted mean DNAm [%] [lower CI, upper CI]: low ACE: 25.6 [18.5, 35.5], high ACE: 31.3 [24.8, 39.6]).
Term	Estimate	SE	z-value	p-value
Intercept	2.9743	0.2918	10.19	<0.0001
ACE (high)	0.2008	0.1816	1.11	0.2688
Age	0.0088	0.009	0.98	0.3281
Sex (male)	0.0468	0.2104	0.22	0.824
Smoking (no)	-0.0382	0.1879	-0.2	0.8391

[truncated: 15 more sheets: Table S11, Table S12, Table S13, Table S14, Table S15, Table S16, Table S17, Table S18, Table S19, Table S20, Table S21, Table S22, Table S23, Table S24, Table S25]
